# Supplementary material for: Do Brassica Vegetables Affect Thyroid Function?—A Comprehensive Systematic Review
Source: Int J Mol Sci. 2024 Apr 3;25(7):3988. doi: 10.3390/ijms25073988 (PMC11012840; doi:10.3390/ijms25073988)
Supplement: Supplementary file 1 [file ijms-25-03988-s001.zip]

Archive with 1 entries (1 files):
- ijms-2931146-supplementary.pdf
